# Supplementary material for: Improvement of the Mass-Rearing Protocols for the South American Fruit Fly for Application of the Sterile Insect Technique
Source: Insects. 2021 Jul 9;12(7):622. doi: 10.3390/insects12070622 (PMC8304162; doi:10.3390/insects12070622)
Supplement: Supplementary file 1 [file insects-12-00622-s001.zip]

Archive with 1 entries (1 files):
- insects-1142990-fsup.pdf
